# Supplementary material for: Extracellular Adenosine in Gastric Cancer: The Role of GCSCs
Source: Int J Mol Sci. 2025 Aug 6;26(15):7594. doi: 10.3390/ijms26157594 (PMC12347490; doi:10.3390/ijms26157594)
Supplement: Supplementary file 1 [file ijms-26-07594-s001.zip]

Archive with 3 entries (3 files):
- Densitometric Analysis - Western Blott Table S2.pdf
- Primary Antibody Table S1.pdf
- Primer List Table S3 .xlsx
