# Supplementary material for: Extracellular Adenosine in Gastric Cancer: The Role of GCSCs
Source: Int J Mol Sci. 2025 Aug 6;26(15):7594. doi: 10.3390/ijms26157594 (PMC12347490; doi:10.3390/ijms26157594)
Supplement: Supplementary file 1 [file ijms-26-07594-s001.zip › Primer List Table S3 .xlsx]

## Sheet: Hoja1
Table S3: List of primer sequences used for qRT-PCR
		Gen	Primer	Sequence
		SLC28A1	F	CATTACTGATCCGGCCCTACTT
			R	TGGCGTAACCTCCGGTCAT
		SLC28A2	F	CTTGTGCTCTCGCCTCATCA
			R	TTACCCCCTCCTCACTCTTGAA
		SLC28A3	F	ATTGCTGGAAGCGTGCTAGGT
			R	TGACGCAGGTGCTGACATAAC
		SLC29A1	F	ACCTCAACTCCTTCCTGCATCAGA
			R	ACCAGGATGGCAGTGATCAGAAAC
		SLC29A2	F	ATGAGAACGGGATTCCCAGTAG
			R	ATGAGAACGGGATTCCCAGTAG
		SLC29A3	F	ATGACCGGCTCCTTTCCTAT
			R	ATGCAGAGCACGAGGAAGAT
		SLC29A4	F	AGCTGTCCTCCTGAACAACG
			R	AAAAAGGAGAGGGCCCAAGG
		ICAM1	F	TCTTCCTCGGCCTTCCCATA
			R	TCTTCCTCGGCCTTCCCATA
		CD44	F	CCAGAAGGAACAGTGGTTTGGC
			R	ACTGTCCTCTGGGCTTGGTGTT
		CD24	F	GAGAGATAACCCTGCCCGAG
			R	CAAAAGAAAAGTCCGCGCCT
		EPCAM	F	GCTGGCCGTAAACTGCTTTG
			R	TAAAGAGCCCGCTCTCATCG
		ENTPD1	F	CTGATTCCTGGGAGCACAT
			R	GCATAGGTGGAGTGGGAGAG
		NT5E	F	CAGTACCAGGGCACTATCTGG
			R	AGTGGCCCCTTTGCTTTAAT
		ACPP	F	ACTGCCCACTCTGCAAGAAG
			R	GGCAGCCAGTAGAAACCATCT
		ACTB	F	TGACGTGGACATCCGCAAAG
			R	CTGGAAGGTGGACAGCGAGG
